# Supplementary material for: Tauroursodeoxycholic Acid Reduces Neuroinflammation but Does Not Support Long Term Functional Recovery of Rats with Spinal Cord Injury
Source: Biomedicines. 2022 Jun 25;10(7):1501. doi: 10.3390/biomedicines10071501 (PMC9313003; doi:10.3390/biomedicines10071501)
Supplement: Supplementary file 1 [file biomedicines-10-01501-s001.zip]

Archive with 1 entries (1 files):
- biomedicines-1690432-supplementary.pdf
